# Supplementary material for: Genetic Mapping of MAPK-Mediated Complex Traits Across S. cerevisiae
Source: PLoS Genet. 2015 Jan 8;11(1):e1004913. doi: 10.1371/journal.pgen.1004913 (PMC4287466; doi:10.1371/journal.pgen.1004913)
Supplement: S1 Table — Strain phenotypes. Each measurement is the average growth of four technical replicates adjusted for growth on YPD alone. The average of the two biological replicates is plotted in Fig. 4A. Strains used in the Round Robin cross are indicated in bold. (XLSX) [file pgen.1004913.s005.xlsx]

## Sheet: Sheet1
Supporting Table S1: Strain Phenotypes
Strain	15mM Caffeine 1	15mM Caffeine 2	1M NaCl 1	1M NaCl 2
273614X_b	1.2875	1.2662	0.412857	0.517688
CBS2888_1b	1.77335	1.6617	0.276765	0.412844
CBS3093_1b	1.69289	1.82119	0.175127	0.319536
CBS7960_2	0.763218	0.78111	0.909579	0.898801
CECT10109_1b	0.511862	0.599174	0.88785	1.06901
CECT10266_1b	0.810836	1.18852	0.942149	1.16047
CEN.PK	0.37898	0.392298	0.0601832	0.055355
CLIB154_1b	0.433509	0.424662	0.955672	0.960513
CLIB219_2b	0.510108	0.409904	0.133423	0.0949106
CLIB272_2	0.7535	0.816406	1.30797	1.82812
CLIB274_1	0.926574	1.20693	0.194406	0.418672
CLIB294_1b	0.810659	0.521239	1.10799	0.770796
CLIB318_1	0.303735	0.36969	1.66993	1.4822
CLIB324_2	0.749071	0.670167	0.843972	0.723286
CLIB326_1	0.64486	0.298701	0.658879	0.298701
CLIB382_1b	0.498541	0.400483	1.01401	0.895652
CLIB413_1b	0.817276	0.571803	1.47785	0.995512
DBVPG1339_1b	0.22837	0.253815	1.27016	1.00763
DBVPG1788_1b	0.967514	0.7	1.78037	1.33388
DBVPG1794_1b	0.754167	0.56613	1.78214	1.30161
DBVPG3591_1b	0.478458	0.435578	1.05404	0.985987
DBVPG4651_1b	0.446982	0.454309	0.369766	0.321391
DBVPG6861	0.457641	0.437569	0.834917	0.847675
EM93_3	0.538117	0.493136	0.782191	0.740232
FL200	0.754071	0.769188	0.767546	0.700166
FY5	0.623954	0.658537	1.09205	1.21037
I14_1b	0.69562	0.767262	1.30219	1.36593
IL_01_b	0.420653	0.440741	1.2414	1.21204
K1_1	0.203841	0.186486	0.834564	0.967568
K12_2	0.746212	0.689189	0.676515	0.579985
M22_1b	1.58608	2.30682	2.32967	2.69318
NC-02_b	1.36206	1.26979	0.0741454	0.0701377
PW5_b	0.438563	0.454957	0.053323	0.0520166
RM11_1b	0.548104	0.623692	0.904591	0.975262
Sigma	1.23441	1.02886	0.138833	0.153163
SK1208	0.528539	0.266453	0.157534	0.110754
T7_b	1.1902	1.14515	0.381694	0.369333
T73_1b	0.718919	0.728321	1.07568	1.07475
UC1_1b	1.39705	1.34644	1.0834	0.976271
UC8_1b	0.665031	0.652394	1.22781	1.20864
WE372_1b	0.649684	0.606794	1.25203	1.08786
Y10_1b	0.0787671	0.0801394	0.245434	0.211382
Y12_b	0.620533	0.638624	0.904695	0.848774
Y3_1b	1.32783	0.890081	0.180432	0.683646
Y55_1b	1.39312	1.20364	2.91002	0.509823
Y9_4	0.471358	0.432997	0.993635	0.889899
Y9J_1b	0.985177	1.01689	0.513683	0.595189
YJM145_b	0.785023	0.820545	0.456423	0.501856
YJM269_1b	0.508967	0.533801	1.25619	1.2873
YJM280_b	0.338259	0.419965	0.423219	0.346722
YJM320_b	0.482721	0.517293	0.665227	0.658597
YJM326_b	2.03667	2.16986	0.509048	0.602318
YJM413_b	1.1286	1.12645	0.289462	0.232515
YJM421_1b	0.899198	0.782462	0.542955	0.578977
YJM428_1b	0.790058	0.916955	0.649708	0.770242
YJM434_1b	0.882462	0.78	1.11815	1.00833
YJM436_1b	0.442558	0.454545	1.16978	1.14821
YJM440_1b	1.63131	1.54073	0.751263	0.775403
YJM454_1b	1.19054	1.18675	0.148871	0.246558
YJM653_1b	0.265079	0.118038	0.949206	0.990802
YJM678_1b	1.24968	1.3782	0.328726	0.18845
YJM981_b	0.521714	0.699064	1.39429	1.74082
YPS1000_1b	0.898384	0.914834	0.563775	0.229508
YPS1009_b	1.19416	1.15461	0.282781	0.195905
YPS163_1b	1.11618	1.09647	0.503704	0.261376
