# Supplementary material for: Genetic Mapping of MAPK-Mediated Complex Traits Across S. cerevisiae
Source: PLoS Genet. 2015 Jan 8;11(1):e1004913. doi: 10.1371/journal.pgen.1004913 (PMC4287466; doi:10.1371/journal.pgen.1004913)
Supplement: S2 Table — Summary of RR segregant data and corresponding QTL patterns. This table lists the phenotype distributions of individual segregants from the round-robin crosses. We tested for interactions between the underlying causal loci using an epistasis test described by Lynch and Walsh [32] as detailed in Brem and Kruglyak [31]. Significant epistasis scores are indicated in bold. (XLSX) [file pgen.1004913.s006.xlsx]

## Sheet: Sheet1
Supporting Table S2: Summary of RR segregant data and corresponding QTL patterns
Cross	MATx	MATa	Segregants Salt	Epistasis test Salt	Salt QTL	Segregants Caffeine	Epistasis test Caffeine	Caffeine QTL
1	YPS1009	I14	Complex(negative)	5.65369e-07	Complex (1 from each strain)	Complex(negative)	0.00642074	Complex (3 YPS1009, 1 I14)
2	Y10	I14	Bimodal	0.313487	Bimodal (only ENA from I14)	Transgressive	0.981133	Complex (5 I14 alleles)
3	Y10	PW5	Slight transgressive	0.879584	Complex (2 from each strain)	Transgressive	0.874549	Complex (1 Y10, 4 PW5)
4	PW5	273614X	Complex	0.775347	Complex (1 PW5, 8 273614x)	Transgressive	0.0207393	Complex (1 from each)
5	YJM981	273614X	Bimodal	0.366716	Complex (2 from each strain)	Complex	0.865713	Complex (4 YJM981, 2 273614x)
6	YJM981	CBS2888	Complex(negative)	6.71735e-05	Complex (4 YJM981, 1 CBS2888)	Complex	0.999963	Complex (1 YJM981, 4 CBS2888)
7	CLIB219	CBS2888	ND	0.775043	Complex (5 CLIB219, 8 CBS2888)	Nearly Bimodal	0.299208	Bimodal (1 CBS2888)
8	M22	CLIB219	Transgressive	0.917163	Complex (5 M22, 3 CLIB219)	Transgressive	0.607978	Complex (1 M22, 4 CLIB219)
9	YJM269	M22	Transgressive	0.858641	Complex (3 YJM269)	Transgressive	0.997485	Complex (1 YJM269, 2 M22)
10	NC-02	YJM269	Complex(negative)	0.601785	Complex (2 NC-02, 5 YJM269)	Transgressive	0.970386	Complex (4 NC-02, 3 YJM269)
11	NC-02	YJM454	ND	0.880432	Complex (4 NC-02, 5 YJM454)	Unimodal	0.857218	Bimodal (1 YJM454)
12	YPS1009	YJM454	ND	0.300494	Complex (1 YPS1009, 8 YJM454)	Unimodal	0.291091	None
