# Supplementary material for: Genetic Mapping of MAPK-Mediated Complex Traits Across S. cerevisiae
Source: PLoS Genet. 2015 Jan 8;11(1):e1004913. doi: 10.1371/journal.pgen.1004913 (PMC4287466; doi:10.1371/journal.pgen.1004913)
Supplement: S3 Table — Replicate confirmed BY/RM QTL. This table lists the QTL that passed the LOD 5 threshold and were identified in at least one pair of technical replicates. (XLSX) [file pgen.1004913.s007.xlsx]

## Sheet: Sheet1
Supporting Table S3: Replicate confirmed BY/RM QTL
QTL	Condition	Chromosome	LOD score	Max LOD position	Lower bound of QTL	Upper bound of QTL	Replicate Pairs
Caff.chr01.1	15mM Caffeine	chr01	6.8275	34500	16450	52550	4
Caff.chr04.1	15mM Caffeine	chr04	6.25	371625	335950	411600	4
Caff.chr04.2	15mM Caffeine	chr04	8.7475	594125	565375	624725	4
Caff.chr08.1	15mM Caffeine	chr08	13.505	174625	159825	190750	4
Caff.chr11.1	15mM Caffeine	chr11	50.85	57675	52375	63675	4
Caff.chr12.1	15mM Caffeine	chr12	7.745	470275	446450	498700	4
Caff.chr13.1	15mM Caffeine	chr13	20.305	245500	233500	278525	4
Caff.chr14.1	15mM Caffeine	chr14	55.88	472725	463975	481850	4
Caff.chr15.1	15mM Caffeine	chr15	7.005	74875	48325	102050	4
Caff.chr15.2	15mM Caffeine	chr15	22.9675	625325	615775	636200	4
NaCl.chr09.1	1M NaCl	chr09	7.0575	117700	86525	153525	4
NaCl.chr14.1	0.5M & 1M NaCl	chr14	19.3175	376000	359675	388975	6
