# Supplementary material for: Genetic Mapping of MAPK-Mediated Complex Traits Across S. cerevisiae
Source: PLoS Genet. 2015 Jan 8;11(1):e1004913. doi: 10.1371/journal.pgen.1004913 (PMC4287466; doi:10.1371/journal.pgen.1004913)
Supplement: S4 Table — Grouped RR QTL. QTL: QTL identifier; LOD score: Combined LOD score of grouped QTL; Max LOD position: Position with highest LOD score across grouped QTL; Crosses with QTL: Round-robin crosses in which the QTL was detected; Lower/upper bound of QTL: 2-LOD confidence interval of QTL; Number of Coding Variants in QTL: Non-synonymous coding variants within the QTL interval across the RR parent strains; Significant Variants: Number of non-synonymous coding variants with a significant association score; Association Score Coding Variants: Maximum association score among non-synonymous coding variants; Association Score All Variants: Maximum association score among all variants within the QTL interval: Candidate QTG Candidate quantitative trait genes based on Saccharomyces Genome Database gene annotations. (XLSX) [file pgen.1004913.s008.xlsx]

## Sheet: Sheet1
Supporting Table S4: Grouped RR QTL
Condition	QTL	Chromosome	LOD score	Max LOD position	Lower bound of QTL	Upper bound of QTL	Crosses with QTL	# Crosses with QTL	Number of Coding Variants in QTL	Significant Variants	Association Score Coding Variants	Association Score All Variants	Candidate QTG
Caffeine	Caff.chr03.1	chr03	8.22	288775	267550	291500	8	1	109	13	0.53505	0.53505
	Caff.chr04.1	chr04	6.055	463300	442650	502800	1	1	155	13	0.627555	0.627555
	Caff.chr04.2	chr04	38.1175	877925	866200	896475	2,3	2	48	4	0.99906	0.99906	MSS4
	Caff.chr07.1	chr07	8.04	513400	468500	567450	2,3	2	221	28	0.762489	0.762489	MSB2,MTL1,GSC2
	Caff.chr08.1	chr08	14.7575	25675	18175	41725	5	1	83	7	0.506932	0.506932	GUT1,VMR1
	Caff.chr08.2	chr08	8.525	178850	133700	207650	10	1	221	23	0.517324	0.517324	SLT2
	Caff.chr09.1	chr09	5.58	412900	397400	413000	5	1	60	2	0.992257	0.992257
	Caff.chr10.1	chr10	29.08	561025	547725	569800	1,2,3,5,6,8,9,10	8	77	4	0.348916	0.355882	TOR1 (confirmed)
	Caff.chr10.2	chr10	28.77	459000	431300	477200	5,6	2	112	3	0.792964	0.792964	CYR1
	Caff.chr11.1	chr11	10.805	59650	46400	73900	1,2,3,6,11	5	79	2	0.320009	0.370979	TOR2
	Caff.chr11.2	chr11	7.23	633650	613500	634000	4,5	2	70	3	0.689738	0.689738
	Caff.chr12.1	chr12	9.435	653850	614300	682850	9	1	183	15	0.500756	0.500756	HAP1,GSY2
	Caff.chr12.2	chr12	6.895	460250	446550	484850	10	1	5	0	0.12756	0.793635
	Caff.chr13.1	chr13	10.0725	26975	14900	51250	10	1	124	12	0.314568	0.444583	RSC9,ATR1,GTR1
	Caff.chr14.1	chr14	5.645	227800	207250	276150	1	1	232	12	0.319634	0.616971
	Caff.chr14.2	chr14	19.625	468650	453125	482700	10	1	96	10	0.426232	0.535268
	Caff.chr15.1	chr15	8.6125	625275	604100	648050	2,4,9,10	4	139	2	0.413275	0.413275	PDR5
	Caff.chr15.2	chr15	8.415	45200	40650	49150	3	1	32	2	0.290798	0.505669
	Caff.chr15.3	chr15	38.555	406200	395000	421500	5,7,8	3	107	8	0.777513	0.777513	WHI2 (confirmed)
	Caff.chr15.4	chr15	8.9425	136725	115125	163375	6	1	166	17	0.409159	0.409159	WSC3,PKH2
	Caff.chr15.5	chr15	7.435	1005250	978600	1033900	10	1	175	13	0.358407	0.501642
	Caff.chr16.1	chr16	21.135	416875	389900	435400	6,8	2	130	8	0.427934	0.995913	BRO1,RGL1
	Caff.chr16.2	chr16	6.845	208000	187200	236800	8	1	209	8	0.777359	0.777359	TCO89
NaCl	NaCl.chr02.1	chr02	11.84	538250	510450	567050	10,11,12	3	203	5	0.841146	0.841146	IRA1
	NaCl.chr02.2	chr02	6.465	238950	189950	269050	11	1	227	12	0.483338	0.483338
	NaCl.chr03.1	chr03	5.62	33600	14900	54750	7	1	111	0	0.24278	0.360321
	NaCl.chr03.2	chr03	6.55	289800	263700	291500	8	1	124	5	0.350523	0.350523
	NaCl.chr04.1	chr04	41.2375	509600	491650	531850	1,2,3,5,6,7,8,9,10,11,12	11	51	0	0.180337	0.464517	ENA locus
	NaCl.chr04.2	chr04	18.21	421750	411600	429050	3	1	48	1	0.235103	0.574223	GPD1
	NaCl.chr04.3	chr04	6.05	192600	142400	230050	7	1	229	22	0.475695	0.830261
	NaCl.chr04.4	chr04	8.995	834700	797100	861150	7	1	190	0	0.216851	0.452273
	NaCl.chr04.5	chr04	6.55	1397800	1368600	1412700	7	1	113	13	0.538187	0.538187
	NaCl.chr05.1	chr05	15.3525	107825	81750	133825	4	1	162	0	0.453684	0.453684
	NaCl.chr05.2	chr05	8.21	514325	493975	546450	4,7	2	168	0	0.30637	0.471451	BCK2
	NaCl.chr05.3	chr05	9.865	418800	387600	441000	12	1	141	10	0.413537	0.603666	SHO1
	NaCl.chr07.1	chr07	10.665	932050	898400	958400	4,5,7	3	195	14	0.503743	0.503743
	NaCl.chr07.2	chr07	8.195	536050	511300	571500	4,6,11	3	104	5	0.40611	0.40611	MSB2,MTL1,GSC2
	NaCl.chr07.3	chr07	6.2	15000	14900	22300	7	1	11	0	0.113498	0.336958
	NaCl.chr08.1	chr08	13.02	51250	27250	65125	4,5,10	3	171	10	0.829199	0.829199	GUT1,WSC4,VMR1
	NaCl.chr10.1	chr10	8.925	548300	530050	561300	3,4	2	108	10	0.727164	0.727164	OSM1,STK2
	NaCl.chr10.2	chr10	28.5	434650	420250	451625	5,6	2	81	4	0.887885	0.887885	CYR1
	NaCl.chr10.3	chr10	21.11	204725	182800	234375	6,10	2	143	2	0.475619	0.475619	YJL107c & YJL108c
	NaCl.chr10.4	chr10	6.085	104300	78050	150900	9	1	221	23	0.500443	0.500443
	NaCl.chr10.5	chr10	6.515	37400	14900	53550	11	1	117	4	0.421595	0.487899
	NaCl.chr11.1	chr11	12.84	66850	49425	78250	8,10,11	3	86	5	0.368425	0.636244	TOR2
	NaCl.chr11.2	chr11	5.46	598050	542750	639900	9	1	355	13	0.483961	0.494338
	NaCl.chr11.3	chr11	7.235	237750	206100	262650	10	1	204	8	0.563129	0.605821
	NaCl.chr12.1	chr12	10.715	872550	854850	891450	7	1	99	0	0.429801	0.465225
	NaCl.chr12.2	chr12	13.79	457350	428400	475850	12	1	84	10	0.671007	0.671007
	NaCl.chr13.1	chr13	8.085	288300	255700	338200	3,4,12	3	252	2	0.689423	0.689423
	NaCl.chr13.2	chr13	6.35	571100	532600	615800	4	1	314	17	0.406237	0.408672
	NaCl.chr13.3	chr13	15.45	706900	671575	720300	7,11	2	216	12	0.420222	0.420222	EFR3
	NaCl.chr14.1	chr14	8.01	582200	550350	605000	4,8,12	3	92	2	0.55528	0.55528	CRZ1
	NaCl.chr14.2	chr14	6.28	139400	132300	145900	11	1	39	1	0.336968	0.921758
	NaCl.chr14.3	chr14	10.605	263050	225900	299900	12	1	240	28	0.437614	0.437614
	NaCl.chr15.1	chr15	21.98	73800	57650	87150	6,11,12	3	81	3	0.311224	0.416218	YGK3
	NaCl.chr15.2	chr15	57.1	408100	398850	412700	7,8,12	3	64	4	0.938669	0.938669	WHI2 (confirmed)
	NaCl.chr15.3	chr15	9.665	1020100	992200	1042025	8,10	2	143	9	0.478189	0.856182	PDE2
	NaCl.chr16.1	chr16	6.805	434250	399150	481050	1,7,8	3	213	0	0.627619	0.627619
	NaCl.chr16.2	chr16	43.8875	206950	200625	212175	7,8	2	47	6	0.921858	0.921858	TCO89,RTT10
