# Supplementary material for: Genetic Mapping of MAPK-Mediated Complex Traits Across S. cerevisiae
Source: PLoS Genet. 2015 Jan 8;11(1):e1004913. doi: 10.1371/journal.pgen.1004913 (PMC4287466; doi:10.1371/journal.pgen.1004913)
Supplement: S5 Table — GO Analyses. SGD GO Analyses based on non-synonymous coding variants within the identified QTL intervals. (XLSX) [file pgen.1004913.s009.xlsx]

## Sheet: GO Analyses
Supporting Table S5: GO Analyses
Salt resistance QTL
Function GO terms
GOID	GO_term	Cluster frequency	Background frequency	P-value	FDR	Expected FP	Gene(s) annotated to the term
16740	transferase activity	128 out of 851 genes, 15.0%	741 out of 7167 background genes, 10.3%	0.00113	0	0	ALK2/YBL009W:SCT1/YBL011W:FMT1/YBL013W:FUS3/YBL016W:RER2/YBR002C:COQ1/YBR003W:GPI18/YBR004C:MNN2/YBR015C:MEC1/YBR136W:BMT2/YBR141C:CSH1/YBR161W:GLK1/YCL040W:APA1/YCL050C:PBN1/YCL052C:SPB1/YCL054W:KIN82/YCR091W:NOP1/YDL014W:CDC7/YDL017W:LYS21/YDL131W:RPO21/YDL140C:CRD1/YDL142C:RPC53/YDL150W:STE7/YDL159W:AIR2/YDL175C:ARO3/YDR035W:ARG82/YDR173C:NGG1/YDR176W:SAS4/YDR181C:CAB5/YDR196C:RKM2/YDR198C:PFA…
16301	kinase activity	46 out of 851 genes, 5.4%	200 out of 7167 background genes, 2.8%	0.00205	0	0	ALK2/YBL009W:FUS3/YBL016W:MEC1/YBR136W:GLK1/YCL040W:KIN82/YCR091W:CDC7/YDL017W:STE7/YDL159W:ARG82/YDR173C:CAB5/YDR196C:PKH3/YDR466W:SNF1/YDR477W:BUD16/YEL029C:YCK3/YER123W:SAK1/YER129W:ADK2/YER170W:GUT1/YHL032C:CTK2/YJL006C:IME2/YJL106W:YAK1/YJL141C:TPK1/YJL164C:HAL5/YJL165C:SWE1/YJL187C:CDC8/YJR057W:PTK2/YJR059W:TOR1/YJR066W:HSL1/YKL101W:PRR1/YKL116C:YPK1/YKL126W:PTK1/YKL198C:TOR2/YKL203C:CDC5/Y…
16773	phosphotransferase activity, alcohol group as acceptor	42 out of 851 genes, 4.9%	178 out of 7167 background genes, 2.5%	0.00266	0	0	ALK2/YBL009W:FUS3/YBL016W:MEC1/YBR136W:GLK1/YCL040W:KIN82/YCR091W:CDC7/YDL017W:STE7/YDL159W:ARG82/YDR173C:CAB5/YDR196C:PKH3/YDR466W:SNF1/YDR477W:BUD16/YEL029C:YCK3/YER123W:SAK1/YER129W:GUT1/YHL032C:CTK2/YJL006C:IME2/YJL106W:YAK1/YJL141C:TPK1/YJL164C:HAL5/YJL165C:SWE1/YJL187C:PTK2/YJR059W:TOR1/YJR066W:HSL1/YKL101W:PRR1/YKL116C:YPK1/YKL126W:PTK1/YKL198C:TOR2/YKL203C:CDC5/YMR001C:SEC59/YMR013C:RIM11…
4672	protein kinase activity	32 out of 851 genes, 3.8%	132 out of 7167 background genes, 1.8%	0.01849	0	0	ALK2/YBL009W:FUS3/YBL016W:MEC1/YBR136W:KIN82/YCR091W:CDC7/YDL017W:STE7/YDL159W:PKH3/YDR466W:SNF1/YDR477W:YCK3/YER123W:SAK1/YER129W:CTK2/YJL006C:IME2/YJL106W:YAK1/YJL141C:TPK1/YJL164C:HAL5/YJL165C:SWE1/YJL187C:PTK2/YJR059W:TOR1/YJR066W:HSL1/YKL101W:PRR1/YKL116C:YPK1/YKL126W:PTK1/YKL198C:TOR2/YKL203C:CDC5/YMR001C:RIM11/YMR139W:SKY1/YMR216C:ARK1/YNL020C:NPR1/YNL183C:RIO2/YNL207W:YGK3/YOL128C:MEK1/YO…
16758	transferase activity, transferring hexosyl groups	22 out of 851 genes, 2.6%	80 out of 7167 background genes, 1.1%	0.03874	0	0	GPI18/YBR004C:MNN2/YBR015C:CSH1/YBR161W:PBN1/YCL052C:GLC3/YEL011W:GSC2/YGR032W:PMT6/YGR199W:GPI1/YGR216C:DIE2/YGR227W:OST1/YJL002C:MNN11/YJL183W:MNN5/YJL186W:GLG1/YKR058W:KTR2/YKR061W:SWP1/YMR149W:KTR5/YNL029C:GPI15/YNL038W:CHS1/YNL192W:ALG9/YNL219C:MNN9/YPL050C:SUR1/YPL057C:GPI2/YPL076W
Process GO terms
GOID	GO_term	Cluster frequency	Background frequency	P-value	FDR	Expected FP	Gene(s) annotated to the term
51716	cellular response to stimulus	134 out of 851 genes, 15.7%	788 out of 7167 background genes, 11.0%	0.00614	0	0	PDR3/YBL005W:FUS3/YBL016W:UGA2/YBR006W:HHT1/YBR010W:GRX7/YBR014C:MEC1/YBR136W:IRA1/YBR140C:KAR4/YCL055W:FYV5/YCL058C:ADF1/YCL058W-A:MRC1/YCL061C:FIG2/YCR089W:MSH3/YCR092C:CDC39/YCR093W:CDC7/YDL017W:RPN4/YDL020C:GPD1/YDL022W:RGT2/YDL138W:ATG9/YDL149W:STE7/YDL159W:CDC9/YDL164C:CDC36/YDL165W:FAP7/YDL166C:UGA3/YDL170W:REG1/YDR028C:RAD28/YDR030C:SEC7/YDR170C:CSN9/YDR179C:SCC2/YDR180W:CDC1/YDR182W:PLP1…
50896	response to stimulus	151 out of 851 genes, 17.7%	941 out of 7167 background genes, 13.1%	0.03891	0	0	PDR3/YBL005W:FUS3/YBL016W:UGA2/YBR006W:FLR1/YBR008C:HHT1/YBR010W:GRX7/YBR014C:MEC1/YBR136W:IRA1/YBR140C:KAR4/YCL055W:FYV5/YCL058C:ADF1/YCL058W-A:MRC1/YCL061C:FIG2/YCR089W:KIN82/YCR091W:MSH3/YCR092C:CDC39/YCR093W:CDC7/YDL017W:RPN4/YDL020C:GPD1/YDL022W:RGT2/YDL138W:ATG9/YDL149W:STE7/YDL159W:CDC9/YDL164C:CDC36/YDL165W:FAP7/YDL166C:UGA3/YDL170W:REG1/YDR028C:RAD28/YDR030C:SEC7/YDR170C:CSN9/YDR179C:SCC…
Caffeine resistance QTL
Function GO terms
GOID	GO_term	Cluster frequency	Background frequency	P-value	FDR	Expected FP	Gene(s) annotated to the term
404	loop DNA binding	4 out of 461 genes, 0.9%	5 out of 7167 background genes, 0.1%	0.02174	0	0	MSH3/YCR092C:NHP10/YDL002C:PMS1/YNL082W:MSH2/YOL090W
Process GO terms
GOID	GO_term	Cluster frequency	Background frequency	P-value	FDR	Expected FP	Gene(s) annotated to the term
50896	response to stimulus	89 out of 461 genes, 19.3%	941 out of 7167 background genes, 13.1%	0.07729	0.04	0.04	FIG2/YCR089W:KIN82/YCR091W:MSH3/YCR092C:CDC39/YCR093W:NHP10/YDL002C:MCD1/YDL003W:RAD57/YDR004W:SOK1/YDR006C:GAL3/YDR009W:SNQ2/YDR011W:PSF1/YDR013W:REG1/YDR028C:RAD28/YDR030C:UME6/YDR207C:UPC2/YDR213W:AHA1/YDR214W:ADR1/YDR216W:PDR1/YGL013C:SWC4/YGR002C:STF2/YGR008C:MSB2/YGR014W:MTL1/YGR023W:ERV1/YGR029W:ORM1/YGR038W:SBP1/YHL034C:VMR1/YHL035C:YHI9/YHR029C:SLT2/YHR030C:SRB2/YHR041C:YHK8/YHR048W:DAL8…
