# Supplementary material for: Genetic Mapping of MAPK-Mediated Complex Traits Across S. cerevisiae
Source: PLoS Genet. 2015 Jan 8;11(1):e1004913. doi: 10.1371/journal.pgen.1004913 (PMC4287466; doi:10.1371/journal.pgen.1004913)
Supplement: S7 Table — Alleles underlying Round-robin QTL. Table cataloging which strains contribute beneficial or detrimental alleles to each QTL. (XLSX) [file pgen.1004913.s011.xlsx]

## Sheet: RR QTL Alleles
Supporting Table S7: Alleles underlying Round-robin QTL
QTL	Strains with Beneficial Alleles	Count	Strains with Deleterious Alleles	Count
Caff.chr03.1	CLIB219	1	M22	1
Caff.chr04.1	YPS1009	1	I14	1
Caff.chr04.2	I14,PW5	2	Y10	1		Strain	Subgroup	Source
Caff.chr07.1	I14,PW5	2	Y10	1		YPS1009	Nature	Oak exudate, New Jersey, USA
Caff.chr08.1	YJM981	1	273614X	1		I14	Vineyard/Wine	Vineyard soil sample, Petrina, Italy
Caff.chr08.2	NC-02	1	YJM269	1		Y10	Nature	From a coconut in the Phillipines
Caff.chr09.1	YJM981	1	273614X	1		PW5	Fermentation/Wine	Raphia Palm tree, Aba, Abia state, Nigeria
Caff.chr10.1	YPS1009,I14,PW5,273614X,CBS2888,CLIB219,YJM269,NC-02	8	I14,Y10,YJM981,M22,YJM269	5		273614x	Clinical isolate	Newcastle, UK
Caff.chr10.2	273614X,CBS2888	2	YJM981	1		YJM981	Clinical isolate	Bergamo, Italy
Caff.chr11.1	I14,PW5,YJM981,YJM454	4	YPS1009,Y10,CBS2888,NC-02	4		CBS2888	Soil	South Africa
Caff.chr11.2	PW5,YJM981	2	273614X	1		CLIB219	Vineyard/Wine	Russia
Caff.chr12.1	M22	1	YJM269	1		M22	Vineyard/Wine	Vineyard, Italy
Caff.chr12.2	YJM269	1	NC-02	1		YJM269	Vineyard/Wine	From Blauer Portugieser grapes, Germany
Caff.chr13.1	NC-02	1	YJM269	1		NC-02	Nature	Oak exudate, North Carolina, USA
Caff.chr14.1	YPS1009	1	I14	1		YJM454	Clinical isolate	USA
Caff.chr14.2	YJM269	1	NC-02	1
Caff.chr15.1	I14,273614X,M22,NC-02	4	Y10,PW5,YJM269	3
Caff.chr15.2	Y10	1	PW5	1
Caff.chr15.3	YJM981,CBS2888,M22	3	273614X,CLIB219	2
Caff.chr15.4	CBS2888	1	YJM981	1
Caff.chr15.5	YJM269	1	NC-02	1
Caff.chr16.1	CBS2888,CLIB219	2	YJM981,M22	2
Caff.chr16.2	CLIB219	1	M22	1
NaCl.chr02.1	NC-02,YPS1009	2	YJM269,YJM454	2
NaCl.chr02.2	NC-02	1	YJM454	1
NaCl.chr03.1	CBS2888	1	CLIB219	1
NaCl.chr03.2	CLIB219	1	M22	1
NaCl.chr04.1	I14,PW5,YJM981,CLIB219,M22,YJM269,YJM454	7	YPS1009,Y10,273614X,CBS2888,CLIB219,M22,NC-02	7
NaCl.chr04.2	PW5	1	Y10	1
NaCl.chr04.3	CBS2888	1	CLIB219	1
NaCl.chr04.4	CLIB219	1	CBS2888	1
NaCl.chr04.5	CBS2888	1	CLIB219	1
NaCl.chr05.1	273614X	1	PW5	1
NaCl.chr05.2	273614X,CBS2888	2	PW5,CLIB219	2
NaCl.chr05.3	YJM454	1	YPS1009	1
NaCl.chr07.1	273614X,CBS2888	2	PW5,YJM981,CLIB219	3
NaCl.chr07.2	273614X,YJM981,NC-02	3	PW5,CBS2888,YJM454	3
NaCl.chr07.3	CBS2888	1	CLIB219	1
NaCl.chr08.1	PW5,YJM981,NC-02	3	273614X,YJM269	2
NaCl.chr10.1	Y10,273614X	2	PW5	1
NaCl.chr10.2	273614X,CBS2888	2	YJM981	1
NaCl.chr10.3	YJM981,YJM269	2	CBS2888,NC-02	2
NaCl.chr10.4	YJM269	1	M22	1
NaCl.chr10.5	YJM454	1	NC-02	1
NaCl.chr11.1	M22,YJM269,YJM454	3	CLIB219,NC-02	2
NaCl.chr11.2	YJM269	1	M22	1
NaCl.chr11.3	YJM269	1	NC-02	1
NaCl.chr12.1	CLIB219	1	CBS2888	1
NaCl.chr12.2	YJM454	1	YPS1009	1
NaCl.chr13.1	Y10,273614X,YJM454	3	PW5,YPS1009	2
NaCl.chr13.2	273614X	1	PW5	1
NaCl.chr13.3	CBS2888,NC-02	2	CLIB219,YJM454	2
NaCl.chr14.1	273614X,M22,YJM454	3	PW5,CLIB219,YPS1009	3
NaCl.chr14.2	YJM454	1	NC-02	1
NaCl.chr14.3	YJM454	1	YPS1009	1
NaCl.chr15.1	YJM981,YJM454	2	CBS2888,NC-02,YPS1009	3
NaCl.chr15.2	CBS2888,M22,YJM454	3	CLIB219,YPS1009	2
NaCl.chr15.3	M22,YJM269	2	CLIB219,NC-02	2
NaCl.chr16.1	YPS1009,CLIB219	2	I14,CBS2888,M22	3
NaCl.chr16.2	CLIB219	1	CBS2888,M22	2
