# Supplementary material for: Genetic Mapping of MAPK-Mediated Complex Traits Across S. cerevisiae
Source: PLoS Genet. 2015 Jan 8;11(1):e1004913. doi: 10.1371/journal.pgen.1004913 (PMC4287466; doi:10.1371/journal.pgen.1004913)
Supplement: S10 Table — Primers. Table listing the primers used in this study. (XLSX) [file pgen.1004913.s014.xlsx]

## Sheet: Primers
Supporting Table S10: Primers
Primer Name	Description	Sequence
GW 3frag R4-F	PCR to move 3-fragment Gateway cassette into pRS vectors	CAACTTTGTATAGAAAAGTTGAAC
GW 3frag R3-R	PCR to move 3-fragment Gateway cassette into pRS vectors	CAACTATGTATAATAAAGTTGAAC
GW 1frag att1R-F	PCR to move 1-fragment Gateway cassette into pRS vectors	GAACTAGTGGATCCCCCATC
GW 1frag att2R-R	PCR to move 1-fragment Gateway cassette into pRS vectors	CGAATTCCTGCAGCCCATC
pRS Xho1 Rev	PCR to create pRS GW backbone that can be combined with drug marker	CATGACTCGAGGTCGACGGTATCG
pRS BglII FW	PCR to create pRS GW backbone that can be combined with drug marker	CTAAACAGATCTTGAAAAGCTGTGGTATGGTGC
GW_Ste2prom_FW	Overlap extension PCR of Ste2 promoter and Citrine, mCherry for cloning into pD221	GGGGACAAGTTTGTACAAAAAAGCAGGCTTCACAAAGACCCAATAGCGAAAAGGGGC
GW_Ste3prom_FW	Overlap extension PCR of Ste3 promoter and Citrine, mCherry cloning into pD221	GGGGACAAGTTTGTACAAAAAAGCAGGCTTCACAAACCAAGTTACCTAAGAGGTGTACG
Ste2prom CeruCit_FW	Overlap extension PCR Ste2 promoter Citrine	GAACCATATCCAAGAATCAAAAATGTCTAAAGGTGAAGAATTATTC
Ste2prom_CeruCit_RV	Overlap extension PCR Ste2 promoter Citrine	GAATAATTCTTCACCTTTAGACATTTTTGATTCTTGGATATGGTTC
Ste3prom_CeruCit_FW	Overlap extension PCR Ste3 promoter Citrine	CAAAATACTATCAAAATTTTCATGTCTAAAGGTGAAGAATTATTC
Ste3prom_CeruCit_RV	Overlap extension PCR Ste3 promoter Citrine	GAATAATTCTTCACCTTTAGACATGAAAATTTTGATAGTATTTTG
Ste2prom_Cherry_FW	Overlap extension PCR Ste2 promoter mCherry	GAACCATATCCAAGAATCAAAAATGGTGAGCAAGGGCGAGGAG
Ste2prom_Cherry_RV	Overlap extension PCR Ste2 promoter mCherry	CTCCTCGCCCTTGCTCACCATTTTTGATTCTTGGATATGGTTC
Ste3prom_Cherry_FW	Overlap extension PCR Ste3 promoter mCherry	CAAAATACTATCAAAATTTTCATGGTGAGCAAGGGCGAGGAG
Ste3prom_Cherry_RV	Overlap extension PCR Ste3 promoter mCherry	CTCCTCGCCCTTGCTCACCATGAAAATTTTGATAGTATTTTG
GW_CeruCit_RV	Overlap extension PCR of Ste2 promoter and Citrine, mCherry for cloning into pD221	GGGGACCACTTTGTACAAGAAAGCTGGGTTTATTTGTACAATTCATCAATAC
GW_Cherry_RV	Overlap extension PCR of Ste3 promoter and Citrine, mCherry cloning into pD221	GGGGACCACTTTGTACAAGAAAGCTGGGTTTATTTGTACAATTCATCCATAC
Cyc1 Terminator GW FW	PCR to create pD221 entry clone of Cyc1 terminator	GGGGACAAGTTTGTACAAAAAAGCAGGCTCATGTAATTAGTTATGTCAC
Cyc1 Terminator GW RV	PCR to create pD221 entry clone of Cyc1 terminator	GGGGACCACTTTGTACAAGAAAGCTGGGTAAAGCCTTCGAGCGTCCCAAAAC
Ste2p-Cit GW P4 FW	PCR to move Ste2p-Citrine fusion into pDONR P4-P1r	GGGGACAACTTTGTATAGAAAAGTTGGACCCAATAGCGAAAAGGGG
Ste2p-Cit GW P1R RV	PCR to move Ste2p-Citrine fusion into pDONR P4-P1r	GGGGACTGCTTTTTTGTACAAACTTGTTATTTGTACAATTCATCAATAC
Ste3p-mC GW P2R RV	PCR to move Ste3p-mCherry fusion into pDONR P2r-P3	GGGGACAGCTTTCTTGTACAAAGTGGTTATTTGTACAATTCATCCATAC
Ste3p-mC GW P3 FW	PCR to move Ste3p-mCherry fusion into pDONR P2r-P3	GGGGACAACTTTGTATAATAAAGTTGCCAAGTTACCTAAGAGGTGTAC
delHO FW	PCR for to create HO deletion cassettes	GCTTTTATTTCTATTACAACTATTAGCTCTAAATCCATATCCTCATAAGCAGCAATCAATTCTATCTATACTTTAAAATGCAGCTGAAGCTTCGTACGC
delHO RV	PCR for to create HO deletion cassettes	CTAAAAATGGTTTTTTTCATCCAAAATATTAAATTTTACTTTTATTACATACAACTTTTTAAACTAATATACACATTTTAGCATAGGCCACTAGTGGATC
delCheck Tef Term FW	PCR to confirm deletion of HO (JM37 from Goldstein 1999)	CCTCGACATCATCTGCCC
delCheck HO FW	PCR to verify marker swap or deletion of HO (PH7 from Goldstein 1999)	CGCAAGTCCTGTTTCTATGC
delCheck HO RV	PCR to verify marker swap or deletion of HO (PH8 from Goldstein 1999)	CTACGTTGCCTCCATCG
dUra3FW	PCR to create URA3 deletion cassettes	CTTAACCCAACTGCACAGAACAAAAACCTGCAGGAAACGAAGATAAATCATGCAGCTGAAGCTTCGTACGC
dUra3REV	PCR to create URA3 deletion cassettes	GCTCTAATTTGTGAGTTTAGTATACATGCATTTACTTATAATACAGTTTTTTAGCATAGGCCACTAGTGGATCTG
Whi2.DP.UP2	PCR of pCORE cassette for deletion of WHI2	CATTAATTGATAAAGATAAAGGTTGTCTGAGCTTACACTTATTATAAACAGAGCTCGTTTTCGACACTGG
Whi2.DP.DN2	PCR of pCORE cassette for deletion of WHI3	CACTCACTGCACCCCAATAACGCTCAACTCTAAAGTCCAAACTCTACGAATATGTCCTTACCATTAAGTTGATC
Whi2.UP	PCR of WHI2 ORF plus flanking regions for allele replacement	AAGCGCAAGAAGACAACTCC
Whi2.DN	PCR of WHI2 ORF plus flanking regions for allele replacement	GTCTTTGGCCCGATCTCTTT
Tor1.v3875.DP.UP	PCR of K.l. URA3 for integration into TOR1 at base 3875	TGGACCGAACTTTATAGCCAATATCAAGAAGATTTAATTGCATGGTGGTCAGCTGGAATT
Tor1.v3875.DP.DN	PCR of K.l. URA3 for integration into TOR1 at base 3875	GGTGGATTTAAGGGAGAAGATAAGGCTATACATAATGACCCATGGCAATTCCCGGGGATC
Tor1.v3875G.DP1	Oligos for diletto perfetto allele replacement of Tor1.3875	GCATGTGTTTGGACCGAACTTTATAGCCAATATCAAGAAGATTTAATTGGGTCATTATGTATAGCCTTATCTTCTCCCTTAAATCCACCAGAAATACATC
Tor1.v3875G.DP2	Oligos for diletto perfetto allele replacement of Tor1.3875	GATGTATTTCTGGTGGATTTAAGGGAGAAGATAAGGCTATACATAATGACCCAATTAAATCTTCTTGATATTGGCTATAAAGTTCGGTCCAAACACATGC
Tor1.v3875A.DP1	Oligos for diletto perfetto allele replacement of Tor1.3875	GCATGTGTTTGGACCGAACTTTATAGCCAATATCAAGAAGATTTAATTGAGTCATTATGTATAGCCTTATCTTCTCCCTTAAATCCACCAGAAATACATC
Tor1.v3875A.DP2	Oligos for diletto perfetto allele replacement of Tor1.3875	GATGTATTTCTGGTGGATTTAAGGGAGAAGATAAGGCTATACATAATGACTCAATTAAATCTTCTTGATATTGGCTATAAAGTTCGGTCCAAACACATGC
